# Supplementary material for: Alcohol consumption has a J-shaped association with bacterial infection and death due to infection, a population-based cohort study
Source: Sci Rep. 2025 Mar 1;15:7333. doi: 10.1038/s41598-025-90197-8 (PMC11873035; doi:10.1038/s41598-025-90197-8)
Supplement: Supplementary file 6 — Supplementary Information 6. [file 41598_2025_90197_MOESM6_ESM.xlsx]

## Sheet: tabell regression any
Supplemental table 1: Regression output.
Number of participants, cases, person-years at risk (PYAR), hazard ratio (HR) and 95% confidence intervals (CI) from minimally and fully adjusted analysis of any bacterial infection and pneumonia.
	Any Infection					Pneumonia
Acquiring
Alcohol consumption, grams/day	N	Cases	PYAR	Minimally adjusted	Fully adjusted	N	Cases	PYAR	Minimally adjusted	Fully adjusted
<0.5	2.904	1.291	54.276	1.08 (1.02-1.15)	1.08 (1.01-1.15)	2.904	533	63,757	1.11 (1.01-1.23)	1.11 (1.01-1.23)
<0.5-5	19.041	7.973	365.877	1.04 (1.01-1.08)	1.04 (1.01-1.08)	19.041	3,315	421,270	1.07 (1.01-1.13)	1.07 (1.01-1.13)
5-10	13.185	5.081	260.722	1.00 (ref)	1.00 (ref)	13.185	2,054	295,315	1.00 (ref)	1.00 (ref)
10-15	8.245	3.075	165.969	0.98 (0.94-1.03)	0.98 (0.94-1.03)	8.245	1,262	185,952	1.00 (0.93-1.07)	0.99 (0.93-1.07)
15-20	5.256	1.973	105.728	1.00 (0.95-1.06)	1.00 (0.95-1.05)	5.256	831	117,809	1.04 (0.96-1.13)	1.03 (0.95-1.12)
20-25	3.203	1.218	64.196	1.05 (0.99-1.12)	1.05 (0.98-1.11)	3.203	500	72,255	1.05 (0.95-1.16)	1.03 (0.94-1.14)
25-30	1.98	721	40.039	1.01 (0.93-1.09)	0.99 (0.92-1.07)	1,980	332	44,428	1.14 (1.02-1.28)	1.12 (0.99-1.26)
>30	4.264	1.703	84.074	1.14 (1.08-1.21)	1.11 (1.05-1.17)	4,264	748	94,860	1.20 (1.10-1.30)	1.13 (1.04-1.23)
ICU admission
Alcohol consumption, grams/day	N	Cases	PYAR	Minimally adjusted	Fully adjusted	N	Cases	PYAR	Minimally adjusted	Fully adjusted
<0.5	2,904	37	69,441	1.09 (0.77-1.56)	1.11 (0.77-1.58)	2,904	8	69,441	0.74 (0.35-1.55)	0.77 (0.37-1.62)
<0.5-5	19,041	319	454,734	1.23 (1.03-1.48)	1.24 (1.04-1.49)	19,041	118	454,738	1.41 (1.03-1.93)	1.45 (1.06-1.98)
5-10	13,186	189	315,141	1.00 (ref)	1.00 (ref)	13,186	61	315,141	1.00 (ref)	1.00 (ref)
10-15	8,245	144	197,027	1.15 (0.93-1.43)	1.14 (0.92-1.42)	8,245	55	197,035	1.36 (0.95-1.97)	1.33 (0.93-1.92)
15-20	5,256	103	125,505	1.24 (0.98-1.58)	1.22 (0.96-1.56)	5,256	40	125,507	1.49 (1.00-2.23)	1.44 (0.97-2.16)
20-25	3,203	65	76,478	1.27 (0.96-1.69)	1.24 (0.93-1.64)	3,203	25	76,479	1.51 (0.95-2.42)	1.44 (0.90-2.30)
25-30	1,980	33	47,321	1.03 (0.71-1.49)	0.99 (0.68-1.43)	1,980	15	47,321	1.45 (0.82-2.56)	1.36 (0.77-2.40)
>30	4,264	106	101,571	1.52 (1.20-1.94)	1.40 (1.10-1.79)	4,264	42	101,575	1.87 (1.26-2.78)	1.66 (1.11-2.47)
Death
Alcohol consumption, grams/day	N	Cases	PYAR	Minimally adjusted	Fully adjusted	N	Cases	PYAR	Minimally adjusted	Fully adjusted
<0.5	2,904	246	52,942	1.21 (1.05-1.40)	1.17 (1.01-1.36)	2,904	150	52,942	1.22 (1.02-1.47)	1.19 (0.99-1.43)
<0.5-5	19,041	1,484	362,707	1.11 (1.02-1.20)	1.09 (1.00-1.19)	19,041	962	362,707	1.15 (1.03-1.27)	1.13 (1.02-1.26)
5-10	13,186	869	262,396	1.00 (ref)	1.00 (ref)	13,186	550	262,396	1.00 (ref)	1.00 (ref)
10-15	8,245	483	167,481	0.91 (0.81-1.01)	0.92 (0.82-1.02)	8,245	300	167,481	0.88 (0.77-1.02)	0.89 (0.77-1.02)
15-20	5,256	342	106,666	1.05 (0.93-1.19)	1.05 (0.92-1.19)	5,256	208	106,666	1.00 (0.85-1.17)	0.99 (0.84-1.16)
20-25	3,203	191	65,327	1.00 (0.85-1.17)	0.99 (0.84-1.16)	3,203	126	65,327	1.03 (0.85-1.25)	1.01 (0.83-1.23)
25-30	1,980	108	40,478	0.93 (0.76-1.14)	0.91 (0.75-1.11)	1,980	70	40,478	0.94 (0.73-1.21)	0.92 (0.71-1.18)
>30	4,264	307	82,222	1.36 (1.19-1.55)	1.27 (1.11-1.45)	4,264	187	82,222	1.29 (1.09-1.53)	1.19 (1.01-1.41)
